# Supplementary material for: Imaging Predictive Factors of Abdominal Aortic Aneurysm Growth
Source: J Clin Med. 2021 Apr 28;10(9):1917. doi: 10.3390/jcm10091917 (PMC8124923; doi:10.3390/jcm10091917)
Supplement: Supplementary file 1 [file jcm-10-01917-s001.zip]

Archive with 1 entries (1 files):
- jcm-1185170-supplementary.pdf
